# Supplementary material for: Minimum inhibitory concentrations of commonly used antibiotics against Helicobacter Pylori: A multicenter study in South China
Source: PLoS One. 2021 Sep 2;16(9):e0256225. doi: 10.1371/journal.pone.0256225 (PMC8412354; doi:10.1371/journal.pone.0256225)
Supplement: S1 Data — (XLSX) [file pone.0256225.s001.xlsx]

## Sheet: Sheet1
gender	age	dignosis（1 chronic superficial gastritis,2 chronic atrophic gastritis,3 erosive gastritis,4 peptic ulcers）	MICs of FZD(mg/L)	MICs of MTZ(mg/L)	MICs of AMX(mg/L)	MICs of LEV(mg/L)	MICs of TET(mg/L)	MICs of CLA(mg/L)
male	31	4	0.0156	16	0.0156	0.0156	0.03125	0.0156
male	60	1	0.03125	0.5	0.0156	0.25	0.125	0.0156
female	70	2	0.0156	0.0156	0.0156	0.0156	0.0156	0.0156
male	53	2	0.0156	0.0156	0.0156	0.0156	0.0156	0.0156
female	48	2	0.0156	0.0156	0.0156	0.0156	0.0156	0.0156
male	51	2	0.0156	0.0156	0.0156	0.0156	0.0156	0.0156
female	46	1	0.0156	0.0156	0.0156	0.0156	0.0156	0.0156
male	64	2	0.0156	0.0156	0.0156	0.0156	0.0156	0.0156
male	44	2	0.0156	0.0156	0.0156	0.0156	0.0156	0.0156
female	77	2	0.0156	0.0156	0.0156	0.0156	0.0156	0.0156
female	31	1	0.0156	0.0156	0.0156	0.0156	0.0156	0.0156
male	49	2	0.0156	0.0156	0.0156	0.0156	0.0156	0.0156
female	45	4	0.0156	0.0156	0.0156	0.0156	0.0156	0.0156
male	75	4	0.0156	0.0156	0.0156	0.0156	0.0156	0.0156
male	37	4	0.0156	0.0156	0.0156	0.0156	0.0156	0.0156
male	50	1	0.0156	0.0156	0.0156	0.0156	0.0156	0.0156
female	29	1	0.0156	0.0156	0.0156	0.0156	0.0156	0.0156
female	41	4	0.0156	0.0156	0.0156	0.0156	0.0156	0.0156
female	60	2	0.0156	0.0156	0.0156	0.0156	0.0156	0.0156
male	38	1	0.0156	0.0156	0.0156	0.0156	0.0156	0.0156
male	56	2	0.0156	0.0156	0.0156	0.0156	0.0156	0.0156
male	57	2	0.0156	0.0156	0.0156	0.0156	0.0156	0.0156
male	44	4	0.0156	0.0156	0.0156	0.0156	0.0156	0.0156
male	50	2	0.0156	0.0156	0.0156	0.0156	0.0156	0.0156
female	35	1	0.0156	0.0156	0.0156	0.0156	0.0156	0.0156
male	33	4	0.0156	0.0156	0.0156	0.0156	0.0156	0.0156
female	53	3	0.0156	0.0156	0.0156	0.0156	0.0156	0.0156
female	49	1	0.0156	0.0156	0.0156	0.0156	0.0156	0.0156
male	29	1	0.0156	0.0156	0.0156	0.0156	0.0156	0.0156
male	29	2	0.0156	0.0156	0.0156	0.0156	0.0156	0.0156
female	52	2	0.0156	0.0625	0.0156	0.0156	0.0156	0.0156
female	67	4	0.0156	4	0.0156	0.0156	0.0156	0.0156
male	49	1	0.0156	8	0.0156	0.0156	0.0156	0.0156
male	45	1	0.0156	0.0156	0.03125	0.0156	0.0156	0.0156
male	24	4	0.0156	0.0156	0.0625	0.0156	0.0156	0.0156
female	60	2	0.0156	0.0156	0.125	0.0156	0.0156	0.0156
female	53	3	0.0156	0.0156	0.125	0.0156	0.0156	0.0156
female	62	4	0.0156	0.5	0.125	0.0156	0.0156	0.0156
male	55	2	0.03125	0.25	0.25	0.0156	0.0156	0.0156
female	52	1	0.0156	0.0156	0.0625	0.0625	0.0156	0.0156
male	51	2	0.0156	0.5	4	0.0625	0.0156	0.0156
male	43	2	0.03125	2	0.0156	0.125	0.0156	0.0156
male	39	2	0.0156	4	0.0156	0.125	0.0156	0.0156
male	60	4	0.03125	1	0.25	0.125	0.0156	0.0156
female	71	2	0.0156	0.0156	0.0156	0.25	0.0156	0.0156
male	47	1	0.03125	8	0.0625	0.25	0.0156	0.0156
female	55	2	0.0156	0.5	0.125	0.25	0.0156	0.0156
male	51	4	0.25	32	0.125	0.25	0.0156	0.0156
female	53	4	0.0625	16	2	0.25	0.0156	0.0156
male	52	2	0.0156	>216	0.0625	0.5	0.0156	0.0156
female	46	1	0.03125	16	0.125	0.5	0.0156	0.0156
male	49	4	0.0156	1	0.5	2	0.0156	0.0156
male	41	3	0.0156	0.0156	0.0156	4	0.0156	0.0156
male	61	4	0.0156	0.0156	0.0156	0.0156	0.03125	0.0156
male	19	4	0.0625	0.0156	0.5	0.0156	0.03125	0.0156
female	39	2	0.125	8	0.25	1	0.03125	0.0156
male	43	1	0.0156	0.0156	0.0156	0.0156	0.0625	0.0156
male	48	1	0.0156	0.0156	0.0156	0.0156	0.0625	0.0156
female	50	3	16	>216	4	0.0156	0.0625	0.0156
female	49	4	0.03125	2	1	0.125	0.0625	0.0156
male	44	1	0.03125	2	0.125	0.25	0.0625	0.0156
male	52	4	0.125	16	0.125	0.25	0.0625	0.0156
male	48	4	0.0625	16	0.5	0.25	0.0625	0.0156
female	45	1	0.0156	1	0.0156	8	0.0625	0.0156
male	57	3	0.0156	0.03125	0.0625	8	0.0625	0.0156
male	37	2	0.03125	4	0.0625	0.125	0.125	0.0156
female	36	4	0.5	0.125	0.0156	0.25	0.125	0.0156
male	35	1	0.03125	8	0.0156	0.25	0.125	0.0156
female	45	1	0.25	64	0.5	0.25	0.125	0.0156
female	24	1	0.0156	2	0.0156	0.5	0.125	0.0156
male	54	3	0.03125	2	0.03125	0.5	0.125	0.0156
male	50	4	0.125	4	0.25	2	0.125	0.0156
male	55	2	0.03125	8	0.5	0.0156	0.25	0.0156
male	29	4	0.0625	8	0.5	0.0156	0.25	0.0156
male	37	4	0.0156	4	0.125	0.25	0.25	0.0156
male	59	1	0.125	32	0.25	0.25	0.25	0.0156
female	40	4	0.0156	0.0156	0.0156	0.5	0.25	0.0156
male	57	4	2	32	256	1	2	0.0156
female	51	1	8	256	4	256	8	0.0156
female	51	3	0.0156	>216	256	0.125	16	0.0156
male	33	4	0.0625	0.5	0.0156	0.125	0.0625	0.0156
female	40	3	0.0625	64	0.25	0.0156	0.125	0.0156
male	62	2	0.125	2	0.0156	0.125	0.125	0.0156
male	31	1	0.125	1	0.5	0.125	0.125	0.0156
female	18	1	0.03125	1	2	0.125	0.125	0.0156
female	66	3	0.125	16	0.0156	0.25	0.125	0.0156
male	35	4	0.03125	8	0.5	8	0.125	0.0156
male	37	1	0.0156	0.0156	0.0156	0.0156	0.0156	0.03125
male	54	2	0.0156	8	0.03125	2	0.0156	0.03125
male	60	4	0.03125	4	0.25	4	0.0156	0.03125
male	44	4	0.0156	4	0.03125	0.5	0.03125	0.03125
male	62	3	0.0625	1	0.125	16	0.03125	0.03125
male	54	1	0.125	8	0.0625	0.0625	0.0625	0.03125
male	37	1	0.0156	8	0.0156	0.25	0.0625	0.03125
male	41	2	0.03125	16	1	0.25	0.0625	0.03125
male	61	3	0.0156	0.03125	0.0156	4	0.0625	0.03125
female	28	1	0.03125	0.5	0.0156	0.125	0.125	0.03125
male	21	2	0.125	32	0.125	0.25	0.125	0.03125
female	53	2	0.25	64	0.125	0.25	0.125	0.03125
female	31	3	0.03125	2	0.5	0.25	0.125	0.03125
male	62	3	0.03125	32	0.0156	0.5	0.125	0.03125
male	27	1	0.0625	32	0.0625	0.5	0.125	0.03125
female	34	1	0.125	16	0.125	1	0.125	0.03125
male	37	1	0.125	64	0.0625	0.25	0.25	0.03125
male	26	4	0.03125	2	0.0156	0.5	0.25	0.03125
female	38	3	0.125	32	0.25	0.5	0.25	0.03125
female	40	2	0.03125	0.5	0.125	8	0.25	0.03125
male	32	3	0.03125	32	0.03125	0.5	0.5	0.03125
female	54	2	0.0156	0.0156	0.125	0.0156	0.0156	0.0625
male	42	1	0.0625	16	0.0156	0.25	0.0156	0.0625
male	56	2	0.125	8	0.125	0.25	0.0625	0.0625
male	56	4	0.125	4	0.0625	0.5	0.25	0.0625
male	41	1	0.25	128	0.5	1	0.25	0.0625
male	28	1	0.125	32	0.25	4	0.25	0.0625
female	44	4	0.125	32	0.25	0.0156	0.5	0.0625
female	41	3	0.03125	2	0.25	0.125	0.5	0.0625
male	41	1	0.03125	4	1	0.25	0.5	0.0625
male	52	3	0.5	32	0.125	2	0.5	0.0625
female	39	4	0.125	4	0.5	0.0156	0.0156	0.125
female	49	3	16	256	4	4	0.03125	0.125
female	29	1	0.03125	4	4	8	0.0625	0.125
male	38	4	0.125	4	1	0.5	0.125	0.125
male	42	2	0.0156	8	0.5	64	0.125	0.125
male	27	1	0.03125	16	0.5	0.25	8	0.125
male	37	3	0.0156	4	0.03125	0.125	0.0156	0.0156
female	43	1	0.0625	32	0.5	0.25	0.125	0.25
female	34	1	0.03125	0.25	0.03125	4	0.5	0.25
female	58	2	0.0156	2	0.0156	0.25	0.0156	1
female	46	1	0.03125	4	0.03125	4	0.125	1
female	35	2	0.0156	0.0156	0.0156	2	0.0156	2
female	44	1	0.0156	8	0.0156	0.0625	0.03125	4
male	71	2	0.03125	8	0.5	0.25	0.03125	4
female	45	4	0.0625	2	4	0.25	0.0625	4
female	43	2	0.0156	8	0.0156	4	0.0625	4
female	30	1	0.0625	1	0.125	0.5	0.125	4
female	37	4	0.0625	1	0.5	4	0.03125	4
male	45	2	0.25	4	0.5	16	0.5	4
female	39	3	0.0156	8	0.0156	8	0.0156	8
female	37	1	32	16	0.0156	2	0.03125	8
female	45	3	0.0625	8	0.25	8	0.03125	8
female	48	1	0.0625	32	0.03125	0.125	0.0625	8
male	48	1	0.125	4	0.25	0.5	0.0625	8
male	39	1	0.0156	4	0.125	8	0.0625	8
male	40	3	0.0625	8	1	0.5	0.125	8
male	42	1	0.03125	8	4	0.5	0.125	8
female	46	3	0.125	16	0.0625	16	0.25	8
male	54	3	0.03125	64	1	16	4	8
female	22	1	0.03125	0.0156	0.0156	16	0.0156	16
female	54	1	0.03125	4	0.125	0.25	0.03125	16
female	27	1	0.0156	32	0.0156	128	0.03125	16
female	35	1	0.03125	2	0.125	0.0625	0.0625	16
female	59	2	0.03125	16	0.0625	0.25	0.0625	16
male	33	1	0.125	64	2	0.25	0.0625	16
male	33	2	0.0625	2	1	0.5	0.25	16
male	41	1	32	>216	8	2	0.25	16
female	63	3	0.03125	16	0.125	4	0.25	16
male	44	3	32	>216	8	4	0.25	16
male	55	2	256	256	4	1	2	16
female	56	1	0.0156	1	0.0156	0.0156	0.0156	32
male	26	1	0.03125	16	0.25	8	0.0156	32
male	37	4	0.03125	2	16	32	0.03125	32
male	55	4	0.03125	1	0.125	0.0156	0.0625	32
male	42	3	0.125	8	0.125	8	0.0625	32
female	41	3	0.03125	1	0.5	0.5	0.125	32
male	48	2	0.0625	16	0.125	4	0.125	32
male	41	3	0.125	32	0.5	8	0.125	32
male	36	2	0.25	32	1	16	0.125	32
female	69	4	0.03125	4	1	32	0.125	32
male	68	2	0.25	32	0.125	0.0156	0.25	32
male	42	1	0.125	8	0.25	0.5	0.25	32
male	43	3	0.25	16	1	1	0.25	32
female	42	1	0.125	32	0.125	16	0.25	32
male	30	4	0.125	64	1	2	2	32
male	64	3	2	64	0.25	8	16	32
male	28	4	16	256	0.5	4	32	32
male	34	3	32	128	16	32	32	32
female	53	3	0.125	8	4	0.5	0.0625	64
male	40	1	0.03125	8	0.0156	0.0156	0.125	64
male	56	2	0.125	32	0.5	0.0625	0.125	64
female	63	3	4	32	0.03125	2	0.125	64
male	66	3	0.03125	32	1	32	0.125	64
male	43	4	0.125	32	0.25	64	0.25	64
male	65	3	0.5	16	16	2	1	64
female	48	1	8	1	128	64	4	64
male	47	2	0.03125	256	1	16	16	64
female	53	1	8	256	0.0156	32	16	64
female	59	2	0.03125	64	32	128	16	64
female	25	1	0.5	64	0.5	8	32	64
female	51	3	0.0625	256	1	32	32	64
female	32	2	8	>216	0.5	8	64	64
female	42	2	0.03125	8	32	256	0.125	128
female	36	1	32	256	16	2	0.25	128
male	41	1	0.03125	128	32	8	2	128
male	64	3	0.25	>216	0.5	16	32	128
female	59	4	16	>216	0.25	0.0156	64	128
female	31	4	0.03125	128	0.5	2	0.0625	256
male	47	4	0.25	128	16	1	0.5	256
male	34	1	256	256	256	4	0.5	256
male	62	4	0.25	64	1	32	0.5	256
male	45	2	>216	256	16	16	1	256
female	36	1	256	256	256	256	2	256
male	62	4	0.03125	64	1	8	64	256
male	51	2	0.03125	256	1	64	64	256
male	48	4	32	>216	32	64	64	256
male	71	2	64	>216	1	64	256	256
female	45	2	256	256	256	256	256	256
male	33	1	0.0625	32	0.0156	16	0.5	>256
female	44	2	0.03125	32	2	128	64	>256
